# Supplementary material for: Case Report: A case of new-onset retroperitoneal aggressive fibromatosis after resection of solid pseudopapillary tumor of the pancreas and review of the literature
Source: Front Oncol. 2025 May 23;15:1522860. doi: 10.3389/fonc.2025.1522860 (PMC12141008; doi:10.3389/fonc.2025.1522860)
Supplement: Supplementary file 2 [file DataSheet2.zip]

Archive with 5 entries (5 files):
- Supplement figure 5 CD56 (+).tif
- Supplement figure 6 Syn foci (+).tif
- Supplement figure 7 CGA (-).tif
- Supplement figure 8 CK (-).tif
- Supplement figure 9 Ki-67+(1%).tif
