# Supplementary material for: Case Report: A case of new-onset retroperitoneal aggressive fibromatosis after resection of solid pseudopapillary tumor of the pancreas and review of the literature
Source: Front Oncol. 2025 May 23;15:1522860. doi: 10.3389/fonc.2025.1522860 (PMC12141008; doi:10.3389/fonc.2025.1522860)
Supplement: Supplementary file 3 [file DataSheet3.zip]

Archive with 4 entries (4 files):
- Supplement figure 10 β-catenin (+).tif
- Supplement figure 11 CD117 (-).tif
- Supplement figure 12 Vimenti (+).tif
- Supplement figure 13 Ki67+ (30%).tif
